# Supplementary material for: Functional dynamic prosthesis alignment maintained across varying footwear using a modular prosthetic ankle-feet system
Source: PLoS One. 2025 May 28;20(5):e0323647. doi: 10.1371/journal.pone.0323647 (PMC12118934; doi:10.1371/journal.pone.0323647)
Supplement: S1 Information File — (XLSX) [file pone.0323647.s001.xlsx]

## Sheet: P1_Left COP WRT Shank
Column1	Column2	Column3	Column4	Column5	Column6	Column7	Column8	Column9	Column10	Column11	Column12	Column13	Column14	Column15	Column16	Column17	Column18	Column19	Column20	Column21	Column22	Column23	Column24	Column25	Column26	Column27	Column28	Column29	Column30	Column31
Heel rise (cm)	3cm	3cm	3cm	3cm	3cm	3cm	3cm	3cm	3cm	3cm	2cm	2cm	2cm	2cm	2cm	2cm	2cm	2cm	2cm	2cm	10cm	10cm	10cm	10cm	10cm	10cm	10cm	10cm	10cm	10cm
ITEM	x	y	x	y	x	y	x	y	x	y	x	y	x	y	x	y	x	y	x	y	x	y	x	y	x	y	x	y	x	y
1	-0.040692	-0.530085	-0.032295	-0.527343	-0.048952	-0.520676	-0.046858	-0.523800	-0.029207	-0.532761	-0.037497	-0.517077	-0.049830	-0.516646	-0.045316	-0.515170	-0.050827	-0.515748	-0.053059	-0.511686	-0.076526	-0.570847	-0.067190	-0.579322	-0.063677	-0.576366	-0.071571	-0.573018	-0.051347	-0.579209
2	-0.047666	-0.524373	-0.054926	-0.518215	-0.055969	-0.515814	-0.047028	-0.521104	-0.0390815	-0.52594	-0.045432	-0.511760	-0.046183	-0.514679	-0.051036	-0.510747	-0.051295	-0.512717	-0.051613	-0.510085	-0.077549	-0.568866	-0.073764	-0.574110	-0.067941	-0.573299	-0.067042	-0.573403	-0.062943	-0.575717
3	-0.049110	-0.519954	-0.054305	-0.516648	-0.051253	-0.515620	-0.054122	-0.516877	-0.048956	-0.519119	-0.043083	-0.512074	-0.047177	-0.513785	-0.052900	-0.509402	-0.055355	-0.510678	-0.054610	-0.509096	-0.067004	-0.571292	-0.072786	-0.572374	-0.067051	-0.573006	-0.067358	-0.573747	-0.083174	-0.570265
4	-0.049188	-0.517708	-0.055582	-0.515398	-0.056606	-0.513842	-0.055544	-0.515746	-0.048681	-0.516442	-0.047858	-0.509399	-0.048605	-0.513013	-0.050588	-0.509159	-0.055314	-0.509995	-0.049817	-0.509752	-0.065308	-0.571732	-0.072016	-0.572711	-0.067349	-0.573137	-0.067177	-0.573382	-0.077854	-0.571434
5	-0.050483	-0.516452	-0.057661	-0.514061	-0.055973	-0.513335	-0.058955	-0.514164	-0.048817	-0.515506	-0.043446	-0.508932	-0.049189	-0.511538	-0.045667	-0.509159	-0.052246	-0.509522	-0.049034	-0.508693	-0.068109	-0.570557	-0.075694	-0.571656	-0.068162	-0.572406	-0.069033	-0.572269	-0.070818	-0.571954
6	-0.049039	-0.515954	-0.057830	-0.513286	-0.054747	-0.512974	-0.060965	-0.513153	-0.049840	-0.514615	-0.042994	-0.507718	-0.047115	-0.510974	-0.043156	-0.508207	-0.050948	-0.508299	-0.046714	-0.508070	-0.072415	-0.568834	-0.076766	-0.570397	-0.070221	-0.570756	-0.070250	-0.571403	-0.072124	-0.570606
7	-0.051825	-0.514780	-0.056638	-0.512485	-0.056556	-0.511833	-0.059197	-0.512919	-0.051683	-0.513350	-0.040486	-0.507032	-0.044668	-0.510327	-0.042727	-0.507203	-0.048155	-0.507569	-0.044868	-0.507207	-0.074119	-0.567804	-0.079154	-0.569015	-0.073331	-0.569271	-0.073218	-0.570096	-0.077708	-0.568320
8	-0.052825	-0.513694	-0.057361	-0.511277	-0.055441	-0.511091	-0.059442	-0.511920	-0.054419	-0.511962	-0.035991	-0.507044	-0.042225	-0.509690	-0.035137	-0.507943	-0.043675	-0.507484	-0.041383	-0.507022	-0.077769	-0.565869	-0.083776	-0.567098	-0.077595	-0.567479	-0.079591	-0.567831	-0.052460	-0.570872
9	-0.056970	-0.511936	-0.051285	-0.511499	-0.049740	-0.511270	-0.058073	-0.511272	-0.054620	-0.511090	-0.030997	-0.507529	-0.037187	-0.509961	-0.029935	-0.508632	-0.037951	-0.508331	-0.036334	-0.507540	-0.045833	-0.569091	-0.055834	-0.570515	-0.080673	-0.565643	-0.082216	-0.565959	-0.032347	-0.572649
10	-0.056101	-0.511073	-0.029528	-0.515311	-0.033879	-0.512851	-0.033387	-0.515219	-0.055371	-0.510002	-0.026382	-0.508151	-0.031893	-0.510414	-0.024981	-0.509466	-0.031999	-0.509370	-0.031296	-0.508278	-0.036983	-0.569748	-0.039050	-0.571779	-0.040031	-0.570164	-0.039920	-0.571259	-0.024041	-0.573649
11	-0.049867	-0.511291	-0.025409	-0.516006	-0.025530	-0.514387	-0.025569	-0.516395	-0.055610	-0.509154	-0.020872	-0.509040	-0.025783	-0.511290	-0.017945	-0.510590	-0.026363	-0.510344	-0.024236	-0.509406	-0.014588	-0.572141	-0.031498	-0.572280	-0.033289	-0.570753	-0.031450	-0.572167	-0.017173	-0.574311
12	-0.031148	-0.514884	-0.020886	-0.516656	-0.021163	-0.515037	-0.020896	-0.517097	-0.040738	-0.511682	-0.016043	-0.509811	-0.019506	-0.512208	-0.014054	-0.511168	-0.018912	-0.511496	-0.018138	-0.510307	-0.008775	-0.572396	-0.020201	-0.573588	-0.016194	-0.572575	-0.018889	-0.573581	-0.009264	-0.574874
13	-0.025900	-0.515681	-0.018756	-0.516827	-0.018008	-0.515369	-0.019152	-0.517199	-0.030050	-0.513445	-0.012599	-0.510269	-0.013763	-0.512939	-0.018987	-0.510768	-0.014281	-0.512196	-0.014611	-0.510691	-0.004937	-0.572247	-0.013294	-0.574164	-0.009847	-0.572917	-0.015333	-0.573396	-0.003936	-0.574811
14	-0.021876	-0.516201	-0.007879	-0.518052	-0.006489	-0.516589	-0.004163	-0.518808	-0.025097	-0.514153	-0.009508	-0.510589	-0.009415	-0.513450	-0.014639	-0.511447	-0.009964	-0.512748	-0.010418	-0.511071	0.002929	-0.572380	-0.006745	-0.574305	-0.004430	-0.572972	-0.009773	-0.573531	0.004368	-0.574915
15	-0.020752	-0.516177	-0.008306	-0.517589	-0.006491	-0.516368	-0.004553	-0.518353	-0.019702	-0.514902	-0.006164	-0.510941	-0.004710	-0.513685	-0.009505	-0.512040	-0.006012	-0.513112	-0.005430	-0.511665	0.014715	-0.572351	-0.002122	-0.574100	0.002403	-0.573076	-0.005680	-0.573535	0.012848	-0.574853
16	-0.014977	-0.516459	-0.003169	-0.517888	-0.000001	-0.516568	-0.000946	-0.518424	-0.018525	-0.514818	-0.004300	-0.510998	-0.001244	-0.513928	-0.000411	-0.512498	-0.002869	-0.513361	-0.001807	-0.511732	0.027954	-0.572202	0.008023	-0.574461	0.011479	-0.573135	0.001366	-0.573493	0.024905	-0.574629
17	-0.013898	-0.516359	0.001348	-0.518009	0.004167	-0.516734	0.004914	-0.518667	-0.008626	-0.515712	-0.001577	-0.511264	0.001803	-0.513969	0.000567	-0.512012	0.001389	-0.513590	0.004618	-0.512135	0.039081	-0.571776	0.020329	-0.574423	0.024651	-0.572974	0.015196	-0.573765	0.035041	-0.574310
18	-0.005789	-0.517148	0.004759	-0.518029	0.007651	-0.516679	0.009378	-0.518638	-0.008482	-0.515214	0.000086	-0.511323	0.004254	-0.514009	0.011578	-0.512862	0.007770	-0.513811	0.009707	-0.512157	0.046385	-0.571160	0.031975	-0.574185	0.034879	-0.572662	0.026374	-0.573668	0.043830	-0.573822
19	-0.006398	-0.516269	0.008679	-0.518034	0.009468	-0.516635	0.013329	-0.518531	-0.004908	-0.515129	0.002117	-0.511347	0.007282	-0.514055	0.019656	-0.512994	0.015492	-0.514000	0.016568	-0.512237	0.053994	-0.570587	0.037814	-0.573904	0.042388	-0.572239	0.035842	-0.573349	0.047425	-0.573343
20	-0.004943	-0.516008	0.011339	-0.517886	0.014139	-0.516617	0.016803	-0.518345	-0.000118	-0.515222	0.004101	-0.511411	0.010979	-0.514088	0.028284	-0.512882	0.022439	-0.513926	0.023380	-0.512191	0.058073	-0.570199	0.042182	-0.573602	0.047034	-0.571847	0.041287	-0.572925	0.053215	-0.572926
21	0.001237	-0.516635	0.013084	-0.517769	0.018433	-0.516499	0.021267	-0.518119	0.002885	-0.515261	0.007815	-0.511579	0.014532	-0.514101	0.036106	-0.512542	0.028999	-0.513749	0.030638	-0.511924	0.062289	-0.569741	0.046361	-0.573256	0.051771	-0.571418	0.046889	-0.572611	0.056334	-0.572483
22	0.003739	-0.516662	0.014808	-0.517603	0.025635	-0.516267	0.028836	-0.517738	0.006238	-0.515306	0.012100	-0.511775	0.019124	-0.514134	0.042903	-0.512216	0.035121	-0.513468	0.036443	-0.511588	0.064410	-0.569379	0.049915	-0.572980	0.055799	-0.571053	0.051768	-0.572227	0.061054	-0.571911
23	0.006118	-0.516578	0.016872	-0.517488	0.034257	-0.515889	0.037719	-0.517222	0.008560	-0.515246	0.016376	-0.511802	0.024074	-0.514099	0.050717	-0.511656	0.043389	-0.512960	0.042350	-0.511097	0.065576	-0.569268	0.052984	-0.572694	0.059298	-0.570701	0.055355	-0.571966	0.064685	-0.571496
24	0.008420	-0.516605	0.019761	-0.517310	0.041975	-0.515357	0.045778	-0.516593	0.012486	-0.515442	0.022374	-0.512032	0.029480	-0.513988	0.058789	-0.510908	0.051720	-0.512234	0.048824	-0.510567	0.065566	-0.569125	0.054207	-0.572360	0.063016	-0.570261	0.057893	-0.571618	0.065778	-0.571175
25	0.010482	-0.516525	0.022873	-0.517143	0.047850	-0.514822	0.051872	-0.515900	0.015545	-0.514992	0.028593	-0.511943	0.034905	-0.513755	0.065104	-0.510123	0.059287	-0.511508	0.056526	-0.509867	0.067160	-0.568971	0.058232	-0.572074	0.064529	-0.569998	0.058800	-0.571504	0.066797	-0.571007
26	0.015902	-0.516562	0.028781	-0.516729	0.052468	-0.514232	0.055432	-0.515347	0.020837	-0.514800	0.034988	-0.511740	0.040437	-0.513481	0.070863	-0.509306	0.067370	-0.510549	0.063294	-0.509046	0.068120	-0.568845	0.060369	-0.571798	0.066164	-0.569757	0.059902	-0.571377	0.067928	-0.570874
27	0.021381	-0.516375	0.036757	-0.516420	0.060019	-0.513455	0.063210	-0.514387	0.029564	-0.514429	0.041655	-0.511322	0.047510	-0.513048	0.079116	-0.508094	0.076547	-0.509398	0.070261	-0.508069	0.069306	-0.568720	0.062054	-0.571569	0.067734	-0.569506	0.061007	-0.571296	0.069014	-0.570774
28	0.028617	-0.516137	0.043399	-0.515955	0.067732	-0.512585	0.071462	-0.513278	0.037521	-0.513905	0.050680	-0.510915	0.054615	-0.512483	0.086380	-0.506932	0.084309	-0.508287	0.077261	-0.507029	0.069941	-0.568673	0.063283	-0.571520	0.068436	-0.569408	0.062053	-0.571199	0.070547	-0.570648
29	0.037455	-0.515773	0.050404	-0.515401	0.076610	-0.511383	0.079916	-0.512069	0.047265	-0.513236	0.059681	-0.510173	0.063528	-0.511674	0.093949	-0.505585	0.092080	-0.506968	0.084876	-0.505853	0.069642	-0.568678	0.061747	-0.571538	0.069369	-0.569282	0.062943	-0.571080	0.071632	-0.570613
30	0.044913	-0.515298	0.054806	-0.514918	0.085126	-0.510182	0.087270	-0.510800	0.052811	-0.512522	0.071001	-0.509208	0.073464	-0.510701	0.098710	-0.504533	0.097946	-0.505824	0.092272	-0.504542	0.070662	-0.568515	0.067484	-0.571052	0.069856	-0.569239	0.063632	-0.571091	0.072988	-0.570494
31	0.047597	-0.514997	0.062977	-0.514145	0.092711	-0.508846	0.093137	-0.509674	0.060386	-0.511748	0.078413	-0.508150	0.083292	-0.509590	0.104178	-0.503273	0.103992	-0.504599	0.099327	-0.503151	0.071278	-0.568444	0.068375	-0.571034	0.071358	-0.569130	0.073670	-0.570026	0.074403	-0.570381
32	0.064138	-0.513534	0.071297	-0.513210	0.095779	-0.508275	0.099763	-0.508468	0.070270	-0.510525	0.087839	-0.506829	0.092219	-0.508299	0.110940	-0.501734	0.110862	-0.503088	0.106612	-0.501638	0.072395	-0.568349	0.069676	-0.570919	0.071181	-0.569172	0.073323	-0.570123	0.075730	-0.570319
33	0.065961	-0.513098	0.078615	-0.512314	0.100207	-0.507315	0.104928	-0.507463	0.078938	-0.509294	0.095679	-0.505550	0.099992	-0.507043	0.115919	-0.500485	0.116318	-0.501704	0.113259	-0.500370	0.072798	-0.568378	0.070263	-0.570919	0.072401	-0.569151	0.074466	-0.570026	0.079106	-0.569710
34	0.073494	-0.512189	0.084204	-0.511430	0.104212	-0.506490	0.109515	-0.506391	0.086956	-0.508175	0.102403	-0.504232	0.107200	-0.505674	0.120090	-0.499269	0.121403	-0.500189	0.118804	-0.498802	0.073921	-0.568303	0.071094	-0.570883	0.072909	-0.569165	0.075251	-0.569976	0.078142	-0.570210
35	0.079915	-0.511281	0.088647	-0.510689	0.106876	-0.505884	0.112119	-0.505833	0.093561	-0.506947	0.108468	-0.502920	0.112478	-0.504440	0.124121	-0.498005	0.125953	-0.498816	0.123664	-0.497373	0.075141	-0.568151	0.071343	-0.570910	0.073652	-0.569140	0.076549	-0.569982	0.078626	-0.570219
36	0.085347	-0.510412	0.092772	-0.509960	0.109295	-0.505308	0.115404	-0.505030	0.098611	-0.505895	0.113444	-0.501635	0.118281	-0.503031	0.127568	-0.496839	0.130094	-0.497435	0.127666	-0.496047	0.076129	-0.568070	0.073081	-0.570717	0.073890	-0.569191	0.078068	-0.569851	0.079573	-0.570193
37	0.088694	-0.509678	0.094180	-0.509435	0.111490	-0.504654	0.116282	-0.504578	0.103170	-0.504914	0.117815	-0.500381	0.123106	-0.501725	0.131192	-0.495472	0.134157	-0.496038	0.132186	-0.494605	0.074758	-0.568132	0.072958	-0.570812	0.074082	-0.569248	0.079328	-0.569655	0.077713	-0.570426
38	0.093316	-0.508750	0.097737	-0.508646	0.112896	-0.504262	0.120890	-0.503456	0.106093	-0.504115	0.122602	-0.499012	0.126821	-0.500556	0.134792	-0.494219	0.134396	-0.495569	0.134458	-0.493561	0.078127	-0.567803	0.074445	-0.570625	0.075260	-0.569155	0.080012	-0.569554	0.081373	-0.570058
39	0.096446	-0.508041	0.099771	-0.508179	0.113720	-0.503943	0.122930	-0.502887	0.109743	-0.503364	0.125839	-0.497873	0.130012	-0.499485	0.138660	-0.492872	0.141048	-0.493471	0.136321	-0.492797	0.079308	-0.567532	0.075062	-0.570567	0.076587	-0.569004	0.077465	-0.569681	0.080622	-0.569920
40	0.099118	-0.507367	0.100171	-0.507854	0.115513	-0.503461	0.124556	-0.502322	0.112295	-0.502659	0.129474	-0.496623	0.133382	-0.498295	0.141452	-0.491712	0.144718	-0.492088	0.139488	-0.491603	0.079498	-0.567472	0.075838	-0.570518	0.076450	-0.569069	0.078177	-0.569520	0.082032	-0.569798
41	0.101691	-0.506650	0.102833	-0.507214	0.115474	-0.503117	0.126736	-0.501674	0.113861	-0.502142	0.133127	-0.495355	0.136359	-0.497138	0.144179	-0.490577	0.144633	-0.491577	0.141672	-0.490744	0.079857	-0.567355	0.076348	-0.570449	0.076262	-0.569154	0.079871	-0.569260	0.081008	-0.569805
42	0.103378	-0.506184	0.104840	-0.506790	0.117039	-0.502624	0.127359	-0.501334	0.116778	-0.501496	0.135622	-0.494344	0.139286	-0.496036	0.146427	-0.489499	0.146619	-0.490724	0.147028	-0.488957	0.081151	-0.567111	0.079308	-0.570140	0.077137	-0.568972	0.080927	-0.568993	0.081241	-0.569688
43	0.104400	-0.505779	0.105607	-0.506436	0.115565	-0.502891	0.128639	-0.500814	0.114198	-0.501851	0.138071	-0.493314	0.140987	-0.495125	0.149052	-0.488451	0.151255	-0.489044	0.149030	-0.488230	0.081569	-0.566954	0.077439	-0.570145	0.076654	-0.569063	0.081339	-0.568872	0.081572	-0.569642
44	0.105268	-0.505391	0.106362	-0.506081	0.120712	-0.501534	0.131068	-0.500090	0.119598	-0.500745	0.144442	-0.491258	0.139538	-0.495253	0.150079	-0.487931	0.152562	-0.488392	0.149000	-0.487645	0.082793	-0.566740	0.078782	-0.569949	0.071901	-0.569488	0.078113	-0.569119	0.081951	-0.569511
45	0.106852	-0.504790	0.109369	-0.505678	0.123296	-0.500895	0.127975	-0.500636	0.117846	-0.500765	0.144169	-0.491074	0.146765	-0.493098	0.148748	-0.487955	0.152599	-0.488167	0.151187	-0.486747	0.084260	-0.566417	0.076629	-0.570189	0.077943	-0.568768	0.083909	-0.568431	0.083436	-0.569223
46	0.108794	-0.504244	0.113674	-0.504404	0.124577	-0.500443	0.130595	-0.500097	0.119496	-0.500417	0.146027	-0.490349	0.147182	-0.492441	0.156586	-0.485401	0.156903	-0.486745	0.151658	-0.486424	0.084699	-0.566278	0.077703	-0.570018	0.079218	-0.568824	0.088164	-0.568106	0.078865	-0.569596
47	0.111329	-0.503708	0.112511	-0.504293	0.125922	-0.499982	0.132246	-0.499630	0.120287	-0.500236	0.148145	-0.489371	0.150140	-0.491406	0.157921	-0.484758	0.153495	-0.487567	0.154222	-0.485465	0.085421	-0.566135	0.078567	-0.569838	0.077893	-0.568621	0.084636	-0.567959	0.084691	-0.569189
48	0.113028	-0.503206	0.115205	-0.503466	0.126464	-0.499679	0.132191	-0.499405	0.121747	-0.499754	0.150263	-0.488444	0.152144	-0.490528	0.160238	-0.483844	0.157082	-0.486458	0.154294	-0.485380	0.086352	-0.565885	0.080099	-0.569628	0.079464	-0.568366	0.087491	-0.567649	0.085586	-0.569142
49	0.124461	-0.500747	0.117521	-0.502837	0.126498	-0.499487	0.134857	-0.498595	0.123034	-0.499374	0.153150	-0.487280	0.154977	-0.489257	0.160575	-0.483530	0.158657	-0.485796	0.154433	-0.485256	0.086694	-0.565742	0.082366	-0.569216	0.080069	-0.568191	0.088527	-0.567388	0.083098	-0.568913
50	0.126026	-0.500295	0.120112	-0.502002	0.128015	-0.499010	0.132994	-0.498996	0.124031	-0.499050	0.155089	-0.486350	0.155237	-0.488749	0.162258	-0.482776	0.160189	-0.485088	0.154051	-0.485133	0.088006	-0.565417	0.083199	-0.569033	0.081214	-0.567911	0.082677	-0.568069	0.084350	-0.568661
51	0.122220	-0.500969	0.122289	-0.501459	0.128167	-0.498824	0.133343	-0.498786	0.121963	-0.499149	0.156702	-0.485507	0.157319	-0.487765	0.164453	-0.481973	0.161420	-0.484671	0.157601	-0.484048	0.089169	-0.565118	0.083842	-0.568833	0.082923	-0.567506	0.083687	-0.567872	0.085715	-0.568435
52	0.129258	-0.499348	0.124355	-0.500749	0.123821	-0.499642	0.134511	-0.498328	0.125331	-0.498565	0.157785	-0.484793	0.159492	-0.486892	0.166510	-0.481217	0.163237	-0.483932	0.158862	-0.483474	0.088185	-0.565174	0.084813	-0.568596	0.084285	-0.567157	0.082812	-0.567737	0.085884	-0.568249
53	0.129628	-0.499160	0.126831	-0.499911	0.129530	-0.498282	0.134970	-0.498153	0.125173	-0.498310	0.160469	-0.483656	0.161751	-0.485694	0.166938	-0.480901	0.165580	-0.483008	0.160070	-0.483003	0.091610	-0.564565	0.084302	-0.568474	0.085392	-0.566745	0.085218	-0.567247	0.086976	-0.567914
54	0.130409	-0.498807	0.128497	-0.499498	0.130852	-0.497679	0.134667	-0.498059	0.126335	-0.497867	0.162625	-0.482554	0.164543	-0.484438	0.168534	-0.480055	0.166626	-0.482519	0.160019	-0.482569	0.092299	-0.564291	0.083366	-0.568406	0.086490	-0.566361	0.089564	-0.565940	0.088400	-0.567653
55	0.131069	-0.498447	0.128302	-0.499113	0.132903	-0.496953	0.135016	-0.497729	0.127726	-0.497559	0.165016	-0.481357	0.166908	-0.483035	0.166700	-0.480365	0.166670	-0.482224	0.161600	-0.481953	0.094024	-0.563881	0.089843	-0.567459	0.088247	-0.565926	0.090828	-0.565583	0.087827	-0.567442
56	0.131412	-0.498145	0.128302	-0.498769	0.134879	-0.496547	0.137153	-0.496805	0.128356	-0.497355	0.166878	-0.480253	0.168543	-0.481773	0.170708	-0.478325	0.170090	-0.480749	0.161942	-0.481330	0.095926	-0.563272	0.091209	-0.566979	0.089374	-0.565525	0.093754	-0.565014	0.091184	-0.566799
57	0.127676	-0.498797	0.129738	-0.498064	0.136164	-0.495868	0.141810	-0.494818	0.127843	-0.497070	0.168203	-0.479311	0.170850	-0.480308	0.171912	-0.477535	0.172479	-0.479180	0.163132	-0.480730	0.097523	-0.562792	0.091844	-0.566594	0.090542	-0.565115	0.095582	-0.564258	0.092717	-0.566283
58	0.133030	-0.496875	0.134520	-0.496652	0.136140	-0.495104	0.144337	-0.493513	0.128464	-0.496701	0.170666	-0.478060	0.173465	-0.478815	0.173792	-0.476329	0.172779	-0.478411	0.164022	-0.480182	0.099270	-0.562218	0.093780	-0.566007	0.091793	-0.564673	0.098412	-0.563507	0.094596	-0.565684
59	0.134647	-0.496084	0.134238	-0.496287	0.136672	-0.494785	0.145343	-0.492664	0.129298	-0.496310	0.172617	-0.476920	0.175367	-0.477480	0.174457	-0.475610	0.173518	-0.477508	0.164715	-0.479705	0.101483	-0.561439	0.095725	-0.565392	0.092732	-0.564345	0.100492	-0.562682	0.096128	-0.565152
60	0.135517	-0.495496	0.135263	-0.495682	0.136410	-0.494327	0.145516	-0.492151	0.129766	-0.495940	0.174155	-0.475895	0.176000	-0.476360	0.175902	-0.474675	0.175150	-0.476604	0.166541	-0.478780	0.104037	-0.560564	0.098274	-0.564656	0.095966	-0.563773	0.102334	-0.561909	0.098190	-0.564516
61	0.137465	-0.494577	0.136225	-0.495106	0.134878	-0.494346	0.146842	-0.491313	0.130730	-0.495429	0.176616	-0.474556	0.177802	-0.475147	0.177896	-0.473333	0.176444	-0.475608	0.168254	-0.477916	0.106996	-0.559765	0.101829	-0.563680	0.099028	-0.563099	0.109492	-0.560287	0.100368	-0.563850
62	0.139151	-0.493803	0.136919	-0.494712	0.139281	-0.492686	0.149309	-0.490017	0.131502	-0.494984	0.179908	-0.472871	0.180145	-0.473784	0.179674	-0.472209	0.178115	-0.474505	0.169914	-0.476930	0.110326	-0.558695	0.106229	-0.562394	0.101480	-0.562344	0.112769	-0.559303	0.103496	-0.562958
63	0.140130	-0.493332	0.138239	-0.494160	0.146248	-0.490442	0.151192	-0.488777	0.132515	-0.494505	0.182242	-0.471469	0.181532	-0.472767	0.180492	-0.471396	0.180542	-0.473036	0.169773	-0.476559	0.116077	-0.556932	0.110723	-0.561207	0.104656	-0.561374	0.116976	-0.558024	0.108361	-0.561550
64	0.142258	-0.492390	0.139927	-0.493495	0.149324	-0.488997	0.154814	-0.486950	0.133801	-0.493875	0.184426	-0.470045	0.183921	-0.471327	0.183644	-0.469636	0.182314	-0.471823	0.172231	-0.475250	0.120970	-0.555389	0.116021	-0.559646	0.107007	-0.560305	0.121209	-0.556634	0.112655	-0.560010
65	0.143709	-0.491784	0.141733	-0.492694	0.151986	-0.487673	0.158478	-0.484980	0.134910	-0.493338	0.186725	-0.468540	0.185279	-0.470316	0.184716	-0.468894	0.183601	-0.470768	0.173754	-0.474300	0.126008	-0.553625	0.122232	-0.557732	0.111947	-0.558836	0.125107	-0.555200	0.116326	-0.558631
66	0.145394	-0.490916	0.142271	-0.492320	0.156060	-0.485655	0.163440	-0.482328	0.136057	-0.492725	0.188702	-0.467313			0.187863	-0.467472	0.186675	-0.469187	0.175475	-0.473160	0.130925	-0.551771	0.128210	-0.555709	0.117398	-0.557114	0.128742	-0.553853	0.120727	-0.557035
67	0.147324	-0.489799	0.147154	-0.490049	0.162069	-0.482725	0.171351	-0.478246	0.137745	-0.492013									0.177528	-0.471900	0.135537	-0.549932	0.133363	-0.553807	0.123779	-0.554998	0.133132	-0.552167	0.125914	-0.555190
68	0.150497	-0.488201	0.147378	-0.489163			0.176840	-0.474948	0.139731	-0.491108									0.179247	-0.470611	0.139009	-0.548453	0.137920	-0.552023	0.131617	-0.552304	0.137437	-0.550555	0.132440	-0.552880
69	0.154737	-0.486296							0.141806	-0.490089									0.181063	-0.469360	0.142853	-0.546847	0.140945	-0.550709			0.140111	-0.549291
70	0.160999	-0.483028							0.144050	-0.489088											0.144586	-0.545889					0.140711	-0.548436
71	0.166375	-0.479787							0.146835	-0.487710																	0.141693	-0.547896
72	0.172487	-0.476008

## Sheet: P2_Right COP WRT Shank
Column1	Column2	Column3	Column4	Column5	Column6	Column7	Column8	Column9	Column10	Column11	Column12	Column13	Column14	Column15	Column16	Column17	Column18	Column19	Column20	Column21	Column22	Column23	Column24	Column25	Column26	Column27	Column28	Column29	Column30	Column31
Heel rise (cm)	5cm	5cm	5cm	5cm	5cm	5cm	5cm	5cm	5cm	5cm	2cm	2cm	2cm	2cm	2cm	2cm	2cm	2cm	2cm	2cm	4cm	4cm	4cm	4cm	4cm	4cm	4cm	4cm	4cm	4cm
ITEM	x	y	x	y	x	y	x	y	x	y	x	y	x	y	x	y	x	y	x	y	x	y	x	y	x	y	x	y	x	y
1	-0.064595	-0.510878	-0.062640	-0.511577	-0.054504	-0.522942	-0.061124	-0.512263	-0.055591	-0.520738	-0.030183	-0.490063	-0.031755	-0.494909	-0.030649	-0.490267	-0.030203	-0.493122	0.001190	-0.505972	-0.050370	-0.523386	-0.069960	-0.514430	-0.073606	-0.509010	-0.059194	-0.516198	-0.064632	-0.517391
2	-0.062936	-0.510819	-0.065474	-0.509279	-0.086375	-0.504676	-0.064179	-0.510176	-0.054751	-0.521030	-0.033991	-0.488326	-0.038665	-0.488983	-0.026059	-0.490000	-0.032083	-0.491425	-0.030445	-0.491499	-0.068873	-0.512423	-0.090503	-0.502810	-0.069557	-0.509482	-0.073671	-0.507447	-0.078525	-0.508828
3	-0.065712	-0.509142	-0.068505	-0.507370	-0.051660	-0.519405	-0.070459	-0.506838	-0.067944	-0.512161	-0.032167	-0.488356	-0.042323	-0.487208	-0.031136	-0.487819	-0.035009	-0.489438	-0.038677	-0.488021	-0.068086	-0.510685	-0.078329	-0.507348	-0.076222	-0.504078	-0.074627	-0.505439	-0.076093	-0.507726
4	-0.071408	-0.505743	-0.072946	-0.504592	-0.076584	-0.507019	-0.072327	-0.505375	-0.069704	-0.510565	-0.033608	-0.487393	-0.031045	-0.490346	-0.032905	-0.486737	-0.039325	-0.487420	-0.037089	-0.487757	-0.076050	-0.505001	-0.075754	-0.506683	-0.073391	-0.504056	-0.077290	-0.503565	-0.078405	-0.504951
5	-0.073909	-0.504023	-0.075083	-0.502771	-0.077552	-0.505782	-0.073742	-0.504038	-0.074959	-0.507571	-0.033890	-0.486640	-0.036957	-0.487853	-0.034783	-0.485580	-0.037796	-0.487460	-0.038091	-0.486886	-0.075172	-0.504631	-0.080625	-0.503747	-0.078219	-0.501062	-0.078783	-0.502115	-0.080902	-0.502853
6	-0.077046	-0.501914	-0.077874	-0.500553	-0.077259	-0.505084	-0.077091	-0.501707	-0.076499	-0.506295	-0.034602	-0.485806	-0.038854	-0.486838	-0.036001	-0.484569	-0.040153	-0.486055	-0.038843	-0.485971	-0.079505	-0.501556	-0.079089	-0.503728	-0.078572	-0.499759	-0.078370	-0.501317	-0.081930	-0.501369
7	-0.079133	-0.500089	-0.080739	-0.498081	-0.078754	-0.503584	-0.078739	-0.500262	-0.080781	-0.503638	-0.033121	-0.485686	-0.038716	-0.486105	-0.037534	-0.483501	-0.041918	-0.484873	-0.040139	-0.485022	-0.079932	-0.500474	-0.081105	-0.501594	-0.079425	-0.498307	-0.078676	-0.500348	-0.081880	-0.500584
8	-0.081285	-0.498688	-0.082616	-0.496473	-0.082950	-0.500691	-0.080276	-0.498672	-0.082949	-0.501879	-0.029544	-0.486005	-0.036589	-0.486353	-0.037003	-0.482989	-0.042680	-0.484163	-0.041456	-0.484170	-0.080547	-0.499268	-0.082192	-0.500076	-0.080940	-0.496687	-0.079222	-0.499104	-0.082366	-0.500096
9	-0.082703	-0.497265	-0.083769	-0.494928	-0.086163	-0.498173	-0.083285	-0.496682	-0.085622	-0.499975	-0.027041	-0.486150	-0.036966	-0.485714	-0.036449	-0.482751	-0.041348	-0.483903	-0.042030	-0.483584	-0.081272	-0.497935	-0.083023	-0.498743	-0.082211	-0.495159	-0.079305	-0.498080	-0.082564	-0.498999
10	-0.084386	-0.495815	-0.084600	-0.493605	-0.086919	-0.496993	-0.084023	-0.495620	-0.087040	-0.498546	-0.022534	-0.486681	-0.036660	-0.485393	-0.033894	-0.482760	-0.039094	-0.484011	-0.041257	-0.483365	-0.081281	-0.496976	-0.082970	-0.497740	-0.081832	-0.494155	-0.078921	-0.497257	-0.081565	-0.498513
11	-0.085293	-0.494765	-0.085305	-0.492221	-0.087803	-0.495572	-0.085810	-0.494101	-0.089025	-0.496904	-0.019396	-0.487037	-0.030547	-0.486150	-0.028907	-0.483324	-0.035694	-0.484430	-0.039923	-0.483276	-0.081307	-0.496079	-0.082206	-0.497039	-0.080462	-0.493726	-0.076728	-0.497147	-0.080707	-0.498198
12	-0.085595	-0.493754	-0.083969	-0.491702	-0.088299	-0.494222	-0.086395	-0.492832	-0.090103	-0.495642	-0.015962	-0.487375	-0.025460	-0.486811	-0.024134	-0.483976	-0.030604	-0.485306	-0.036754	-0.483449	-0.081904	-0.494943	-0.080084	-0.497037	-0.078965	-0.493344	-0.072382	-0.497866	-0.078475	-0.498291
13	-0.085570	-0.492651	-0.076421	-0.493092	-0.086504	-0.493581	-0.084395	-0.492532	-0.090447	-0.494355	-0.009812	-0.487820	-0.019938	-0.487640	-0.020484	-0.484482	-0.026529	-0.485980	-0.031527	-0.484262	-0.078014	-0.495551	-0.077812	-0.496976	-0.076029	-0.493625	-0.066815	-0.498983	-0.075539	-0.498662
14	-0.077337	-0.494037	-0.065789	-0.496084	-0.073818	-0.496702	-0.072894	-0.495247	-0.089140	-0.493756	-0.006405	-0.488054	-0.016765	-0.488007	-0.016814	-0.484877	-0.022714	-0.486563	-0.026604	-0.485040	-0.075049	-0.495815	-0.073739	-0.497657	-0.072102	-0.494312	-0.060491	-0.500411	-0.070876	-0.499564
15	-0.067253	-0.496572	-0.057849	-0.498416	-0.063712	-0.499556	-0.067172	-0.496802	-0.076607	-0.496747	-0.003869	-0.488173	-0.013478	-0.488493	-0.013733	-0.485145	-0.019793	-0.487081	-0.021906	-0.485768	-0.069700	-0.496980	-0.068342	-0.498905	-0.066140	-0.495737	-0.054112	-0.501639	-0.065280	-0.500865
16	-0.060876	-0.498358	-0.051695	-0.499818	-0.056204	-0.501461	-0.060393	-0.498605	-0.068284	-0.499161	-0.001811	-0.488124	-0.008309	-0.489111	-0.009046	-0.485646	-0.015493	-0.487593	-0.017591	-0.486339	-0.065119	-0.498017	-0.062685	-0.500186	-0.061539	-0.496681	-0.048653	-0.502791	-0.059790	-0.502017
17	-0.054322	-0.499775	-0.042602	-0.501644	-0.047054	-0.503265	-0.054788	-0.499764	-0.060045	-0.501131	0.002005	-0.488294	-0.005419	-0.489115	-0.005658	-0.485870	-0.012301	-0.487959	-0.014810	-0.486743	-0.058557	-0.499697	-0.055696	-0.502018	-0.056162	-0.498014	-0.043038	-0.503874	-0.053658	-0.503291
18	-0.045647	-0.501406	-0.034966	-0.503204	-0.036815	-0.505269	-0.049969	-0.500528	-0.053994	-0.502420	0.003544	-0.488216	-0.001980	-0.489371	-0.003043	-0.485991	-0.008392	-0.488414	-0.010340	-0.487227	-0.053472	-0.500935	-0.050743	-0.503018	-0.050459	-0.499412	-0.037618	-0.504860	-0.047643	-0.504446
19	-0.039006	-0.502606	-0.028846	-0.504270	-0.029441	-0.506510	-0.043436	-0.501968	-0.043703	-0.504571	0.005830	-0.488237	0.000124	-0.489346	-0.000874	-0.486037	-0.006327	-0.488677	-0.007463	-0.487522	-0.048679	-0.502038	-0.044459	-0.504466	-0.045839	-0.500435	-0.033380	-0.505460	-0.042405	-0.505393
20	-0.031922	-0.503824	-0.024292	-0.504777	-0.023262	-0.507513	-0.038083	-0.502967	-0.035404	-0.506206	0.007658	-0.488218	0.002825	-0.489437	0.000600	-0.486074	-0.004248	-0.488696	-0.004454	-0.487751	-0.044623	-0.502917	-0.040257	-0.505281	-0.040494	-0.501527	-0.028840	-0.506172	-0.037516	-0.506266
21	-0.026965	-0.504579	-0.020479	-0.505349	-0.019100	-0.508007	-0.034152	-0.503779	-0.029019	-0.507308	0.008479	-0.488165	0.004068	-0.489532	0.002025	-0.486098	-0.002816	-0.488818	-0.002438	-0.487895	-0.040352	-0.503808	-0.035817	-0.506057	-0.036820	-0.502284	-0.025514	-0.506513	-0.032673	-0.506982
22	-0.022742	-0.505246	-0.017529	-0.505720	-0.015065	-0.508474	-0.030876	-0.504262	-0.023678	-0.508063	0.010404	-0.488114	0.006317	-0.489489	0.003127	-0.486062	-0.001486	-0.488944	-0.000719	-0.488004	-0.036779	-0.504496	-0.031794	-0.506741	-0.033331	-0.502974	-0.021866	-0.507019	-0.028202	-0.507599
23	-0.019327	-0.505570	-0.015366	-0.505925	-0.012568	-0.508553	-0.028362	-0.504718	-0.020143	-0.508543	0.011690	-0.487993	0.007814	-0.489474	0.004582	-0.486112	-0.000110	-0.488977	0.001002	-0.488004	-0.033492	-0.505104	-0.029428	-0.507050	-0.029933	-0.503469	-0.019290	-0.507298	-0.023290	-0.508147
24	-0.016818	-0.505826	-0.013643	-0.506082	-0.010073	-0.508784	-0.026711	-0.505036	-0.017172	-0.508783	0.013435	-0.487881	0.009526	-0.489346	0.005752	-0.486032	0.000806	-0.489033	0.002830	-0.488081	-0.031147	-0.505501	-0.026094	-0.507564	-0.028135	-0.503620	-0.016986	-0.507533	-0.020033	-0.508512
25	-0.015538	-0.505958	-0.012409	-0.506110	-0.009192	-0.508646	-0.025448	-0.505293	-0.015458	-0.508893	0.014783	-0.487819	0.011307	-0.489317	0.006749	-0.486066	0.002319	-0.489208	0.003770	-0.488117	-0.028740	-0.505928	-0.023852	-0.507856	-0.025858	-0.504249	-0.015025	-0.507784	-0.016988	-0.508831
26	-0.013577	-0.506122	-0.011049	-0.506252	-0.007934	-0.508713	-0.024830	-0.505400	-0.013363	-0.509074	0.016936	-0.487678	0.013029	-0.489280	0.007654	-0.486035	0.003464	-0.489181	0.004953	-0.488119	-0.027858	-0.506118	-0.022566	-0.508045	-0.024390	-0.504469	-0.013320	-0.507936	-0.013976	-0.509044
27	-0.013243	-0.506130	-0.010132	-0.506259	-0.005970	-0.508862	-0.024259	-0.505612	-0.012445	-0.509126	0.019523	-0.487435	0.016050	-0.489062	0.008581	-0.486066	0.005011	-0.489030	0.005883	-0.488081	-0.026340	-0.506389	-0.022137	-0.508090	-0.023505	-0.504636	-0.011494	-0.508063	-0.011761	-0.509312
28	-0.012137	-0.506264	-0.008962	-0.506478	-0.004948	-0.509042	-0.023634	-0.505719	-0.011527	-0.509220	0.021748	-0.487300	0.019982	-0.488827	0.010539	-0.485908	0.007134	-0.489261	0.007518	-0.488122	-0.025467	-0.506557	-0.021196	-0.508242	-0.022998	-0.504760	-0.009823	-0.508262	-0.009812	-0.509392
29	-0.011227	-0.506303	-0.008729	-0.506443	-0.004514	-0.509028	-0.023675	-0.505746	-0.010581	-0.509295	0.024997	-0.487110	0.024618	-0.488419	0.012725	-0.485883	0.009901	-0.489118	0.008986	-0.487941	-0.025357	-0.506649	-0.020390	-0.508425	-0.021537	-0.504976	-0.008194	-0.508390	-0.007153	-0.509627
30	-0.010916	-0.506351	-0.008122	-0.506528	-0.002982	-0.509079	-0.023078	-0.505815	-0.009248	-0.509394	0.027236	-0.486859	0.030117	-0.487963	0.016275	-0.485868	0.012635	-0.488506	0.010467	-0.487970	-0.024726	-0.506730	-0.020431	-0.508370	-0.021796	-0.504938	-0.006656	-0.508519	-0.005485	-0.509639
31	-0.010198	-0.506394	-0.007547	-0.506620	-0.000942	-0.509155	-0.022774	-0.506079	-0.009277	-0.509397	0.029877	-0.486499	0.035758	-0.487341	0.019887	-0.485555	0.015454	-0.488537	0.013656	-0.487873	-0.024074	-0.506858	-0.021046	-0.508422	-0.021247	-0.505254	-0.005304	-0.508604	-0.003075	-0.509677
32	-0.009281	-0.506595	-0.006015	-0.506643	-0.000047	-0.509163	-0.021894	-0.506161	-0.007424	-0.509581	0.031862	-0.486270	0.041727	-0.486644	0.024499	-0.485171	0.020028	-0.488343	0.017383	-0.487577	-0.023545	-0.506911	-0.020335	-0.508581	-0.020704	-0.505185	-0.004097	-0.508570	-0.000572	-0.509738
33	-0.008353	-0.506711	-0.005935	-0.506499	0.001722	-0.509380	-0.021418	-0.506295	-0.006641	-0.509671	0.034689	-0.485979	0.046519	-0.485885	0.030293	-0.484619	0.026067	-0.487798	0.022669	-0.487259	-0.022923	-0.506984	-0.020219	-0.508621	-0.019926	-0.505198	-0.002281	-0.508745	0.001647	-0.509727
34	-0.007487	-0.506783	-0.002919	-0.506988	0.003411	-0.509287	-0.019948	-0.506513	-0.006184	-0.509763	0.035549	-0.485882	0.051933	-0.485353	0.035698	-0.483981	0.030509	-0.486929	0.028010	-0.486792	-0.022204	-0.507173	-0.020425	-0.508683	-0.018441	-0.505412	0.000879	-0.508753	0.004504	-0.509753
35	-0.006014	-0.507001	-0.000825	-0.507121	0.005468	-0.509332	-0.018046	-0.506786	-0.005103	-0.509756	0.037864	-0.485590	0.057255	-0.484212	0.040683	-0.483328	0.035898	-0.486188	0.032678	-0.486378	-0.020969	-0.507294	-0.018959	-0.508893	-0.017985	-0.505531	0.003589	-0.508715	0.007388	-0.509650
36	-0.005760	-0.506918	0.000772	-0.507133	0.007097	-0.509318	-0.015667	-0.507065	-0.003569	-0.509897	0.039143	-0.485380	0.061509	-0.483232	0.045277	-0.482673	0.043393	-0.486062	0.037849	-0.485590	-0.020753	-0.507402	-0.018550	-0.509057	-0.017192	-0.505687	0.007389	-0.508672	0.011023	-0.509506
37	-0.003568	-0.506991	0.003720	-0.507021	0.009292	-0.509210	-0.013673	-0.507296	-0.001902	-0.509924	0.040816	-0.485080	0.065478	-0.482236	0.049760	-0.481932	0.048340	-0.485228	0.042459	-0.484788	-0.020453	-0.507510	-0.018042	-0.509132	-0.015283	-0.506093	0.011926	-0.508585	0.014835	-0.509394
38	-0.002622	-0.507098	0.007670	-0.507159	0.012965	-0.509083	-0.012415	-0.507453	-0.000970	-0.509997	0.042048	-0.484805	0.069047	-0.481373	0.054199	-0.481132	0.052956	-0.483836	0.046731	-0.484052	-0.019388	-0.507688	-0.016757	-0.509148	-0.014529	-0.506295	0.016123	-0.508345	0.019045	-0.509129
39	-0.000872	-0.507151	0.015116	-0.506635	0.017082	-0.508919	-0.010072	-0.507656	0.001652	-0.510030	0.044339	-0.484496	0.073777	-0.480120	0.058352	-0.480363	0.058086	-0.483265	0.051265	-0.483223	-0.019052	-0.507792	-0.015604	-0.509406	-0.011770	-0.506371	0.019958	-0.508119	0.023298	-0.508794
40	0.000693	-0.507166	0.021768	-0.506129	0.022378	-0.508540	-0.007215	-0.507775	0.005080	-0.510036	0.045021	-0.484346	0.077598	-0.479065	0.061461	-0.479610	0.062054	-0.482279	0.054368	-0.482661	-0.017464	-0.507914	-0.015061	-0.509610	-0.012107	-0.506251	0.023191	-0.507746	0.027475	-0.508422
41	0.002774	-0.507195	0.027374	-0.505671	0.026080	-0.508423	-0.004280	-0.507829	0.008618	-0.509848	0.047309	-0.483960	0.081539	-0.478064	0.064398	-0.478867	0.066101	-0.481384	0.058717	-0.481936	-0.015587	-0.508109	-0.012629	-0.509634	-0.011487	-0.506396	0.027202	-0.507359	0.031823	-0.507942
42	0.004726	-0.507115	0.032246	-0.504977	0.028099	-0.508230	-0.002687	-0.507896	0.014056	-0.509532	0.049064	-0.483627	0.085094	-0.476899	0.067567	-0.478044	0.071114	-0.480136	0.061105	-0.481346	-0.015873	-0.508176	-0.011182	-0.509738	-0.010303	-0.506553	0.030759	-0.506920	0.035449	-0.507514
43	0.010809	-0.506943	0.036940	-0.504474	0.032048	-0.507450	0.001402	-0.507861	0.022153	-0.508974	0.050953	-0.483235	0.088558	-0.475854	0.071494	-0.477021	0.075579	-0.478855	0.063706	-0.480717	-0.013631	-0.508264	-0.009982	-0.509866	-0.008145	-0.506522	0.034270	-0.506505	0.039448	-0.507053
44	0.017108	-0.506583	0.039922	-0.503887	0.034865	-0.507045	0.007810	-0.507596	0.027469	-0.508377	0.053709	-0.482704	0.093100	-0.474338	0.075435	-0.475876	0.080343	-0.477545	0.066791	-0.479947	-0.012435	-0.508357	-0.008426	-0.509850	-0.005697	-0.506594	0.037587	-0.506021	0.043497	-0.506348
45	0.021711	-0.506177	0.043029	-0.503327	0.037290	-0.506726	0.015253	-0.507048	0.032463	-0.507813	0.055484	-0.482269	0.096635	-0.473120	0.078465	-0.474873	0.085308	-0.476048	0.070001	-0.478971	-0.011633	-0.508367	-0.006571	-0.509914	-0.002350	-0.506602	0.040730	-0.505452	0.047644	-0.505735
46	0.025981	-0.505753	0.046367	-0.502719	0.038399	-0.506520	0.021963	-0.506489	0.036308	-0.507257	0.058241	-0.481629	0.101149	-0.471637	0.083049	-0.473527	0.090417	-0.474434	0.073286	-0.478048	-0.009749	-0.508411	-0.003901	-0.509941	0.000699	-0.506595	0.044054	-0.505025	0.049525	-0.505411
47	0.030869	-0.505130	0.049465	-0.502092	0.040853	-0.506138	0.028385	-0.505745	0.038986	-0.506788	0.060355	-0.481056	0.105403	-0.470093	0.088077	-0.472017	0.095875	-0.472680	0.076556	-0.477148	-0.007474	-0.508513	-0.001695	-0.509946	0.004275	-0.506499	0.046950	-0.504495	0.052841	-0.504785
48	0.033275	-0.504749	0.052377	-0.501448	0.043036	-0.505741	0.033493	-0.505097	0.043253	-0.506133	0.064319	-0.480121	0.109354	-0.468568	0.096403	-0.469826	0.101302	-0.470985	0.080289	-0.475973	-0.004767	-0.508457	0.000924	-0.509792	0.008465	-0.506352	0.050017	-0.503902	0.056075	-0.504048
49	0.036185	-0.504274	0.056600	-0.500585	0.045180	-0.505250	0.040245	-0.504192	0.046257	-0.505573	0.068700	-0.478985	0.113063	-0.467156	0.098392	-0.468627	0.106252	-0.469182	0.084778	-0.474684	-0.002676	-0.508560	0.003555	-0.509714	0.011859	-0.506144	0.052804	-0.503322	0.059025	-0.503386
50	0.040570	-0.503590	0.060206	-0.499759	0.047965	-0.504766	0.046322	-0.503110	0.049017	-0.504924	0.074807	-0.477415	0.116253	-0.465941	0.103866	-0.466744	0.111295	-0.467432	0.088944	-0.473332	0.000669	-0.508534	0.006640	-0.509596	0.015187	-0.505907	0.056121	-0.502668	0.062229	-0.502723
51	0.043114	-0.503106	0.063476	-0.498953	0.050255	-0.504254	0.052554	-0.501912	0.052538	-0.504119	0.080824	-0.475737	0.120214	-0.464259	0.109172	-0.464751	0.114928	-0.465875	0.095159	-0.471567	0.003578	-0.508448	0.009888	-0.509496	0.017743	-0.505653	0.059161	-0.502205	0.065158	-0.502022
52	0.046152	-0.502507	0.066623	-0.498114	0.053154	-0.503671	0.058857	-0.500478	0.056092	-0.503286	0.087536	-0.473730	0.123896	-0.462703	0.114198	-0.462730	0.119238	-0.464226	0.098595	-0.470399	0.008016	-0.508296	0.012585	-0.509292	0.022089	-0.505233	0.062837	-0.501335	0.068975	-0.501020
53	0.050057	-0.501762	0.071817	-0.496826	0.054872	-0.503110	0.065494	-0.498946	0.060245	-0.502320	0.096591	-0.471065	0.127505	-0.461067	0.118851	-0.460715	0.122193	-0.462883	0.102989	-0.468795	0.011247	-0.508089	0.015136	-0.509100	0.025236	-0.504840	0.065946	-0.500489	0.073039	-0.500029
54	0.051667	-0.501291	0.077254	-0.495341	0.058416	-0.502336	0.076144	-0.496388	0.062898	-0.501442	0.104955	-0.468236	0.130829	-0.459447	0.123395	-0.458689	0.125386	-0.461386	0.106524	-0.467404	0.015294	-0.507824	0.018445	-0.508847	0.028499	-0.504395	0.069537	-0.499587	0.076631	-0.498979
55	0.055431	-0.500432	0.083663	-0.493565	0.061615	-0.501524	0.086129	-0.493545	0.069343	-0.499907	0.113661	-0.465131	0.134661	-0.457655	0.127270	-0.456858	0.128377	-0.460095	0.113074	-0.465153	0.018942	-0.507485	0.022534	-0.508350	0.033061	-0.503765	0.073920	-0.498477	0.081914	-0.497611
56	0.059661	-0.499353	0.090559	-0.491587	0.064207	-0.500743	0.097546	-0.490019	0.077196	-0.497793	0.120530	-0.462290	0.139015	-0.455663	0.131102	-0.455000	0.131786	-0.458583	0.117329	-0.463558	0.023286	-0.507091	0.025364	-0.508008	0.038128	-0.502992	0.078581	-0.497161	0.086658	-0.496132
57	0.065174	-0.498193	0.097930	-0.489292	0.069778	-0.499386	0.108846	-0.486109	0.085455	-0.495429	0.126141	-0.459650	0.143445	-0.453526	0.135629	-0.452850	0.134650	-0.457239	0.120523	-0.462246	0.026511	-0.506687	0.029617	-0.507561	0.042756	-0.502201	0.083977	-0.495634	0.091211	-0.494594
58	0.071844	-0.496488	0.105728	-0.486669	0.075893	-0.497758	0.115991	-0.482978	0.094307	-0.492754	0.130383	-0.457366	0.147920	-0.451376	0.139992	-0.450710	0.137861	-0.455729	0.125317	-0.460139	0.031705	-0.506044	0.033758	-0.507012	0.049053	-0.501119	0.090074	-0.493784	0.096392	-0.492923
59	0.078861	-0.494552	0.113339	-0.483873	0.082898	-0.495809	0.120131	-0.480982	0.103577	-0.489688	0.135146	-0.454994	0.152479	-0.449139	0.144776	-0.448436	0.141198	-0.454130	0.128998	-0.458085	0.037209	-0.505306	0.039575	-0.506154	0.055611	-0.499784	0.096004	-0.491850	0.101618	-0.491069
60	0.087871	-0.491934	0.116122	-0.482382	0.090675	-0.493512	0.123000	-0.479465	0.112742	-0.486331	0.140526	-0.452447	0.157059	-0.446859	0.149797	-0.446079	0.145331	-0.452344	0.132300	-0.456459	0.040622	-0.504654	0.045452	-0.505152	0.064481	-0.497885	0.103149	-0.489456	0.107628	-0.488976
61	0.097642	-0.488847	0.118996	-0.480970	0.100201	-0.490683	0.126288	-0.477869	0.116417	-0.484512	0.146022	-0.449847	0.161107	-0.444756	0.154597	-0.443696	0.148831	-0.450647	0.136714	-0.454458	0.046290	-0.503685	0.051833	-0.503958	0.073954	-0.495607	0.109523	-0.487174	0.113090	-0.486936
62	0.109516	-0.484989	0.122109	-0.479593	0.109643	-0.487571	0.128143	-0.476563	0.120249	-0.482867			0.164785	-0.442863	0.159928	-0.441252	0.152787	-0.448734	0.140507	-0.452681	0.052622	-0.502479	0.059220	-0.502468	0.083489	-0.493036	0.114757	-0.485134	0.116479	-0.485388
63	0.116018	-0.482228	0.124674	-0.478326	0.114850	-0.485309			0.122732	-0.481837			0.168363	-0.440993			0.156569	-0.446773	0.144899	-0.450594	0.060060	-0.501002	0.067885	-0.500505	0.094199	-0.489923	0.118485	-0.483505	0.119510	-0.483957
64	0.119099	-0.480680	0.126971	-0.477129	0.118409	-0.483777			0.125445	-0.480632							0.161042	-0.444576	0.149440	-0.448456	0.068355	-0.499437	0.076820	-0.498259	0.103908	-0.486752	0.121153	-0.482198	0.122419	-0.482637
65	0.122523	-0.479147	0.128312	-0.476207	0.120564	-0.482691			0.128046	-0.479404							0.163503	-0.443210	0.154220	-0.446226	0.077938	-0.496841	0.088465	-0.495144	0.111367	-0.484033	0.124608	-0.480615	0.124748	-0.481464
66	0.124847	-0.477882	0.130621	-0.475097	0.124326	-0.481164			0.132516	-0.477683									0.158114	-0.444283	0.087036	-0.494486	0.098693	-0.492012	0.116983	-0.481757	0.127337	-0.479326	0.127774	-0.480073
67					0.127459	-0.479810															0.096901	-0.491437	0.109019	-0.488375	0.120613	-0.480172	0.129805	-0.478123	0.129853	-0.479079
68																					0.106476	-0.488271	0.115952	-0.485658	0.123944	-0.478718			0.132099	-0.478068
69																					0.114501	-0.485344							0.134828	-0.476845
70																													0.137538	-0.475723

## Sheet: P3_Left COP WRT Shank
Column1	Column2	Column3	Column4	Column5	Column6	Column7	Column8	Column9	Column10	Column11	Column12	Column13	Column14	Column15	Column16	Column17	Column18	Column19	Column20	Column21	Column22	Column23	Column24	Column25	Column26	Column27	Column28	Column29	Column30	Column31
Heel rise (cm)	2cm	2cm	2cm	2cm	2cm	2cm	2cm	2cm	2cm	2cm	5cm	5cm	5cm	5cm	5cm	5cm	5cm	5cm	5cm	5cm	10cm	10cm	10cm	10cm	10cm	10cm	10cm	10cm	10cm	10cm
ITEM	x	y	x	y	x	y	x	y	x	y	x	y	x	y	x	y	x	y	x	y	x	y	x	y	x	y	x	y	x	y
1	-0.054557	-0.484913	-0.048698	-0.486811	-0.060617	-0.485422	-0.027270	-0.497530	-0.070164	-0.473127	-0.021523	-0.516902	-0.045852	-0.510204	-0.049166	-0.505371	0.010808	-0.528787	-0.057952	-0.502244	-0.043592	-0.530517	-0.051351	-0.532538	-0.006555	-0.545972	-0.072048	-0.521778	-0.067822	-0.522658
2	-0.064093	-0.476821	-0.057391	-0.478147	-0.075494	-0.473977	-0.063713	-0.476053	-0.062243	-0.474698	0.005300	-0.527402	-0.021809	-0.517070	-0.064809	-0.498019	-0.069820	-0.498200	-0.182048	-0.449308	-0.067142	-0.524511	-0.043574	-0.531993	-0.037256	-0.532637	-0.037442	-0.532557	-0.037517	-0.532212
3	-0.060130	-0.475984	-0.059467	-0.474344	-0.057822	-0.478397	-0.050542	-0.480318	-0.064099	-0.473104	-0.063578	-0.497972	-0.067285	-0.498391	-0.061130	-0.498974	-0.080763	-0.493430	-0.102733	-0.481404	-0.022307	-0.538000	-0.029722	-0.536876	-0.056516	-0.527327	-0.043086	-0.532269	-0.040946	-0.531604
4	-0.057483	-0.475817	-0.062377	-0.471994	-0.051607	-0.479273	-0.057781	-0.475952	-0.060089	-0.473804	-0.072522	-0.493923	-0.072811	-0.495536	-0.056193	-0.500189	-0.059424	-0.500683	-0.059859	-0.498128	-0.030177	-0.534755	-0.053885	-0.529750	-0.043317	-0.530437	-0.052342	-0.529256	-0.042743	-0.531070
5	-0.062141	-0.472885	-0.066366	-0.469137	-0.064535	-0.472730	-0.061111	-0.473413	-0.064961	-0.471172	-0.056409	-0.499427	-0.063880	-0.498456	-0.058317	-0.498957	-0.057954	-0.500556	-0.066078	-0.494604	-0.043728	-0.530618	-0.049254	-0.530211	-0.036290	-0.531187	-0.051331	-0.528968	-0.046033	-0.529540
6	-0.062279	-0.471997	-0.067467	-0.467852	-0.066980	-0.470574	-0.060605	-0.472796	-0.068296	-0.469380	-0.064569	-0.495882	-0.056788	-0.500336	-0.064265	-0.496664	-0.065067	-0.497557	-0.069739	-0.492948	-0.036525	-0.532393	-0.044261	-0.531438	-0.041976	-0.529349	-0.048427	-0.530114	-0.048941	-0.528623
7	-0.062648	-0.471116	-0.069056	-0.466242	-0.066569	-0.469847	-0.059441	-0.472655	-0.068352	-0.468674	-0.066901	-0.494621	-0.060281	-0.498541	-0.063624	-0.496323	-0.074278	-0.493966	-0.067313	-0.493478	-0.040682	-0.530926	-0.045809	-0.531074	-0.048766	-0.527594	-0.045814	-0.530880	-0.050961	-0.527981
8	-0.065284	-0.469273	-0.070660	-0.464780	-0.067780	-0.468410	-0.063087	-0.470684	-0.069836	-0.467486	-0.067122	-0.494052	-0.064510	-0.496593	-0.064527	-0.495699	-0.073231	-0.493609	-0.066616	-0.493227	-0.044832	-0.529599	-0.052850	-0.528671	-0.048556	-0.527257	-0.052634	-0.528776	-0.052634	-0.527198
9	-0.067070	-0.467971	-0.070510	-0.463985	-0.069595	-0.466740	-0.063843	-0.469937	-0.069846	-0.466926	-0.070444	-0.492313	-0.066717	-0.495249	-0.065473	-0.494953	-0.068294	-0.494374	-0.067225	-0.492501	-0.046073	-0.528856	-0.055201	-0.527641	-0.050139	-0.526382	-0.055228	-0.528068	-0.054406	-0.526364
10	-0.068434	-0.466632	-0.070918	-0.463346	-0.071139	-0.465270	-0.061959	-0.470006	-0.067973	-0.467016	-0.071092	-0.491284	-0.065094	-0.494970	-0.064306	-0.494680	-0.071189	-0.492575	-0.069026	-0.491451	-0.049884	-0.527411	-0.055259	-0.527300	-0.055287	-0.524823	-0.060519	-0.526509	-0.057453	-0.525219
11	-0.066941	-0.466432	-0.067528	-0.463376	-0.068963	-0.465193	-0.063238	-0.469054	-0.064788	-0.467544	-0.070175	-0.490664	-0.065867	-0.494004	-0.066064	-0.493619	-0.071392	-0.491812	-0.069685	-0.490877	-0.054263	-0.525688	-0.057667	-0.526247	-0.060003	-0.523305	-0.063233	-0.525320	-0.059291	-0.524232
12	-0.064749	-0.466427	-0.060593	-0.465499	-0.066502	-0.465751	-0.058919	-0.469740	-0.057436	-0.469389	-0.070249	-0.489922	-0.067582	-0.492721	-0.066985	-0.492753	-0.067737	-0.492125	-0.067721	-0.490883	-0.056408	-0.524410	-0.061413	-0.524761	-0.058703	-0.522720	-0.064395	-0.524399	-0.062849	-0.522722
13	-0.058375	-0.467752	-0.055600	-0.466992	-0.060897	-0.467039	-0.050485	-0.471490	-0.051948	-0.470736	-0.063351	-0.490955	-0.063904	-0.493025	-0.063241	-0.492853	-0.058797	-0.493814	-0.069474	-0.489829	-0.060708	-0.522732	-0.066185	-0.523189	-0.062217	-0.521304	-0.067802	-0.522961	-0.066034	-0.521343
14	-0.050055	-0.469688	-0.049096	-0.468799	-0.056022	-0.468446	-0.042566	-0.473152	-0.046936	-0.471956	-0.058456	-0.491756	-0.053572	-0.494842	-0.055685	-0.493774	-0.051616	-0.495252	-0.068029	-0.489533	-0.063116	-0.521497	-0.066741	-0.522321	-0.064149	-0.520227	-0.069446	-0.521866	-0.068654	-0.520106
15	-0.039562	-0.472030	-0.044978	-0.469831	-0.047787	-0.470425	-0.036007	-0.474368	-0.042960	-0.472847	-0.056871	-0.492083	-0.049106	-0.495522	-0.048943	-0.494662	-0.049210	-0.495709	-0.057725	-0.491414	-0.065643	-0.520406	-0.069936	-0.520960	-0.067571	-0.519005	-0.072702	-0.520454	-0.070555	-0.519126
16	-0.033398	-0.473084	-0.040709	-0.470966	-0.045371	-0.471276	-0.031456	-0.475092	-0.038287	-0.473815	-0.053850	-0.492742	-0.046335	-0.495946	-0.043408	-0.495499	-0.044778	-0.496527	-0.054155	-0.491927	-0.065656	-0.519860	-0.071601	-0.519943	-0.068343	-0.518199	-0.073781	-0.519642	-0.071162	-0.518531
17	-0.028755	-0.473896	-0.036138	-0.471905	-0.042025	-0.472124	-0.027201	-0.475673	-0.034278	-0.474643	-0.049066	-0.493801	-0.042024	-0.496640	-0.039989	-0.496062	-0.040847	-0.497079	-0.050890	-0.492617	-0.066953	-0.519158	-0.074858	-0.518740	-0.066093	-0.517837	-0.075721	-0.518620	-0.072685	-0.517847
18	-0.025715	-0.474282	-0.033308	-0.472549	-0.039577	-0.472687	-0.022915	-0.476161	-0.033001	-0.475048	-0.049385	-0.493587	-0.038465	-0.497050	-0.032712	-0.497347	-0.037748	-0.497419	-0.047393	-0.493229	-0.067531	-0.518857	-0.076248	-0.517993	-0.043896	-0.520074	-0.077154	-0.517882	-0.073707	-0.517388
19	-0.022251	-0.474746	-0.031645	-0.472817	-0.035923	-0.472966	-0.020259	-0.476445	-0.030880	-0.475413	-0.044412	-0.494434	-0.031782	-0.497971	-0.031763	-0.497378	-0.031291	-0.498386	-0.044919	-0.493601	-0.067248	-0.518732	-0.076418	-0.517731	-0.035609	-0.521128	-0.073495	-0.518178	-0.073001	-0.517431
20	-0.020271	-0.474929	-0.028597	-0.473345	-0.033913	-0.473416	-0.018913	-0.476379	-0.029589	-0.475622	-0.040035	-0.495248	-0.029179	-0.498282	-0.019146	-0.498438	-0.025384	-0.499116	-0.040125	-0.494314	-0.067147	-0.518748	-0.064408	-0.519246	-0.027214	-0.522026	-0.046002	-0.521548	-0.072436	-0.517182
21	-0.018785	-0.475073	-0.027749	-0.473528	-0.031823	-0.473805	-0.017155	-0.476374	-0.027650	-0.475902	-0.037614	-0.495726	-0.021584	-0.499038	-0.012666	-0.498889	-0.022790	-0.499315	-0.034291	-0.495142	-0.052409	-0.520458	-0.045299	-0.521810	-0.021726	-0.522525	-0.041950	-0.522198	-0.070976	-0.517331
22	-0.017249	-0.475177	-0.025751	-0.473808	-0.030397	-0.474038	-0.012618	-0.476618	-0.025911	-0.476083	-0.034344	-0.496208	-0.014353	-0.499868	-0.009257	-0.499130	-0.020417	-0.499473	-0.027891	-0.496103	-0.033021	-0.522606	-0.038776	-0.522722	-0.016356	-0.522876	-0.032608	-0.523366	-0.046117	-0.520192
23	-0.016812	-0.475176	-0.023751	-0.474119	-0.029145	-0.474346	-0.005137	-0.477255	-0.022732	-0.476289	-0.032058	-0.496665	-0.010893	-0.500093	-0.004878	-0.499190	-0.017568	-0.499711	-0.026179	-0.496383	-0.027650	-0.523237	-0.032853	-0.523471	-0.011883	-0.523116	-0.025977	-0.524014	-0.034936	-0.521606
24	-0.015092	-0.475301	-0.021627	-0.474506	-0.028042	-0.474518	-0.003846	-0.477135	-0.021740	-0.476386	-0.028321	-0.497246	-0.006788	-0.500366	-0.001692	-0.499281	-0.013757	-0.500006	-0.019218	-0.497016	-0.020195	-0.524025	-0.026252	-0.524083	-0.008393	-0.523229	-0.022591	-0.524311	-0.026393	-0.522596
25	-0.014097	-0.475310	-0.020638	-0.474591	-0.027348	-0.474627	-0.000410	-0.477188	-0.020823	-0.476498	-0.023634	-0.497944	-0.003890	-0.500512	0.001598	-0.499267	-0.010260	-0.500142	-0.014353	-0.497668	-0.019902	-0.523618	-0.021170	-0.524408	-0.005979	-0.523276	-0.019231	-0.524542	-0.021865	-0.523022
26	-0.013500	-0.475321	-0.019162	-0.474791	-0.025544	-0.474866	0.000996	-0.477134	-0.020031	-0.476624	-0.020579	-0.498354	-0.001375	-0.500572	0.001408	-0.499133	-0.008140	-0.500251	-0.008889	-0.498038	-0.015649	-0.523895	-0.018744	-0.524433	-0.004581	-0.523310	-0.015770	-0.524698	-0.017000	-0.523224
27	-0.013621	-0.475264	-0.018324	-0.474850	-0.024562	-0.474993	0.002855	-0.477062	-0.019472	-0.476610	-0.018716	-0.498620	0.000474	-0.500714	0.003705	-0.499044	-0.006559	-0.500322	-0.004922	-0.498313	-0.011528	-0.524126	-0.004607	-0.525557	-0.003558	-0.523325	-0.014749	-0.524794	-0.012906	-0.523428
28	-0.012532	-0.475392	-0.018296	-0.474886	-0.023632	-0.475130	0.003864	-0.477046	-0.018610	-0.476718	-0.016542	-0.498895	0.002041	-0.500772	0.004461	-0.499049	-0.004111	-0.500420	-0.001549	-0.498510	-0.008487	-0.524245	-0.001833	-0.525579	-0.003812	-0.523342	-0.014086	-0.524892	-0.010007	-0.523466
29	-0.012805	-0.475443	-0.017437	-0.474955	-0.021824	-0.475617	0.005425	-0.476690	-0.017179	-0.476898	-0.013665	-0.499179	0.003663	-0.500730	0.006534	-0.499055	-0.003148	-0.500431	-0.000123	-0.498605	-0.006370	-0.524319	0.000583	-0.525567	-0.003788	-0.523351	-0.013168	-0.524939	-0.007161	-0.523522
30	-0.014473	-0.474956	-0.016243	-0.475062	-0.021991	-0.475020	0.007437	-0.476539	-0.017473	-0.476846	-0.011975	-0.499273	0.006531	-0.500639	0.008461	-0.498970	-0.002621	-0.500459	0.001734	-0.498683	-0.005190	-0.524346	0.001313	-0.525512	-0.003949	-0.523370	-0.013500	-0.524942	-0.005216	-0.523503
31	-0.014926	-0.474940	-0.015329	-0.475133	-0.019169	-0.475744	0.009049	-0.476423	-0.015058	-0.476957	-0.011176	-0.499406	0.006581	-0.500683	0.008792	-0.498836	-0.001956	-0.500464	0.003958	-0.498780	-0.004588	-0.524323	0.002668	-0.525579	-0.004951	-0.523377	-0.013862	-0.524917	-0.004197	-0.523452
32	-0.016403	-0.474548	-0.012172	-0.475356	-0.018380	-0.475891	0.015732	-0.476010	-0.014653	-0.476954	-0.007272	-0.499561	0.008901	-0.500532	0.008708	-0.498732	-0.001926	-0.500430	0.005897	-0.498881	-0.003912	-0.524340	0.002501	-0.525406	-0.005291	-0.523492	-0.014006	-0.524954	-0.003891	-0.523333
33	-0.013997	-0.475092	-0.012546	-0.475683	-0.018540	-0.475889	0.021020	-0.475537	-0.012971	-0.477072	-0.006185	-0.499588	0.009691	-0.500548	0.009851	-0.498664	-0.000641	-0.500426	0.006024	-0.498879	-0.004063	-0.524249	0.001926	-0.525379	-0.004613	-0.523529	-0.016959	-0.524795	-0.002814	-0.523312
34	-0.015463	-0.474978	-0.010051	-0.475483	-0.016711	-0.476083	0.026688	-0.475068	-0.011814	-0.476974	-0.004493	-0.499654	0.010907	-0.500443	0.012169	-0.498585	0.000833	-0.500426	0.000099	-0.498078	-0.002734	-0.524134	0.002648	-0.525383	-0.004087	-0.523540	-0.017770	-0.524853	-0.002559	-0.523244
35	-0.013411	-0.475265	-0.009624	-0.475496	-0.014599	-0.476394	0.030313	-0.474590	-0.010686	-0.476967	-0.002466	-0.499599	0.012708	-0.500194	0.015356	-0.498308	0.001856	-0.500407	0.003300	-0.498128	-0.004369	-0.524199	0.004205	-0.525358	-0.003317	-0.523560	-0.018684	-0.524849	-0.002925	-0.523176
36	-0.013601	-0.475161	-0.009656	-0.475478	-0.015704	-0.476056	0.039069	-0.473862	-0.008928	-0.476887	-0.001368	-0.499477	0.012761	-0.500116	0.016959	-0.498107	0.003949	-0.500603	0.004149	-0.498040	-0.004651	-0.524168	0.002581	-0.525214	-0.003121	-0.523527	-0.018784	-0.524863	-0.000767	-0.523249
37	-0.012063	-0.475413	-0.008044	-0.475622	-0.013959	-0.476277	0.043047	-0.473242	-0.004886	-0.476914	0.001285	-0.499474	0.014606	-0.500016	0.019626	-0.497854	0.003450	-0.500356	0.003502	-0.498004	-0.005179	-0.524160	0.005318	-0.525131	-0.001647	-0.523543	-0.020431	-0.524814	-0.000804	-0.523210
38	-0.012034	-0.475373	-0.007563	-0.475547	-0.014048	-0.476158	0.045292	-0.472880	0.010708	-0.476827	0.003596	-0.499558	0.017748	-0.499821	0.027607	-0.496942	0.005065	-0.500242	0.007282	-0.497922	-0.005373	-0.524161	0.006810	-0.525020	0.000116	-0.523496	-0.020832	-0.524841	-0.000489	-0.523078
39	-0.010431	-0.475577	-0.006617	-0.475514	-0.014329	-0.476077	0.052741	-0.471692	0.016366	-0.476301	0.008675	-0.499595	0.020764	-0.499407	0.034037	-0.496221	0.006442	-0.500195	0.008998	-0.497765	-0.005863	-0.524187	0.010003	-0.524829	0.001797	-0.523509	-0.020248	-0.524953	0.002135	-0.523100
40	-0.008753	-0.475595	-0.006445	-0.475380	-0.012310	-0.476174	0.056767	-0.470972	0.027644	-0.475246	0.011014	-0.499330	0.022887	-0.499070	0.038977	-0.495541	0.008162	-0.500491	0.010099	-0.497569	-0.006277	-0.524222	0.010798	-0.524745	0.003828	-0.523448	-0.021624	-0.524873	0.001242	-0.522818
41	-0.008575	-0.475553	-0.004715	-0.475393	-0.006402	-0.476736	0.060493	-0.470258	0.037427	-0.474159	0.017051	-0.498864	0.023361	-0.498911	0.046263	-0.494559	0.010200	-0.500460	0.009805	-0.497506	-0.005659	-0.524237	0.014418	-0.524641	0.004899	-0.523383	-0.021272	-0.524935	0.001684	-0.522619
42	-0.006314	-0.475617	-0.003939	-0.475329	-0.004761	-0.476888	0.064790	-0.469548	0.047122	-0.472829	0.020475	-0.498477	0.035869	-0.497195	0.054016	-0.493534	0.012217	-0.500291	0.013324	-0.497083	-0.006547	-0.524281	0.018942	-0.524073	0.007249	-0.523314	-0.020943	-0.524956	0.004460	-0.522413
43	-0.001225	-0.475843	0.001504	-0.475516	-0.003090	-0.476885	0.067861	-0.468901	0.054953	-0.471237	0.031542	-0.496997	0.041821	-0.496227	0.059170	-0.492535	0.015556	-0.500035	0.017002	-0.496699	-0.005497	-0.524299	0.023760	-0.523390	0.008017	-0.523304	-0.020136	-0.525079	0.007416	-0.522077
44	0.001679	-0.475436	0.007817	-0.475173	0.003548	-0.476566	0.071765	-0.468122	0.064935	-0.469430	0.042898	-0.495116	0.050071	-0.494768	0.063941	-0.491572	0.018445	-0.499591	0.027179	-0.495475	-0.004940	-0.524341	0.041244	-0.521024	0.009707	-0.523231	-0.019016	-0.525312	0.015304	-0.521230
45	0.008021	-0.475069	0.013081	-0.474808	0.012103	-0.476081	0.074889	-0.467470	0.075315	-0.467530	0.053946	-0.493003	0.058640	-0.493389	0.067932	-0.490863	0.026147	-0.498610	0.034873	-0.494378	-0.004240	-0.524369	0.054011	-0.519240	0.011552	-0.523202	-0.019098	-0.525320	0.027495	-0.519938
46	0.012718	-0.474973	0.021039	-0.474112	0.021499	-0.475295	0.078366	-0.466838	0.081070	-0.466084	0.065136	-0.490881	0.063944	-0.492249	0.071642	-0.489972	0.032255	-0.497741	0.044513	-0.492854	-0.003195	-0.524462	0.064443	-0.517339	0.008537	-0.522601	-0.018839	-0.525270	0.050761	-0.518055
47	0.022836	-0.474403	0.029530	-0.473442	0.037276	-0.473668	0.082532	-0.466023	0.084316	-0.464866	0.073633	-0.488990	0.066773	-0.491541	0.074706	-0.489359	0.040029	-0.496455	0.055424	-0.491071	-0.002039	-0.524411	0.071925	-0.515984	0.011190	-0.522389	-0.019032	-0.525655	0.060505	-0.516320
48	0.032624	-0.473359	0.035676	-0.472583	0.052303	-0.471707	0.085415	-0.465298	0.088435	-0.463423	0.080353	-0.487212	0.069539	-0.490928	0.076536	-0.488806	0.046304	-0.495280	0.065625	-0.489072	-0.001925	-0.524375	0.073892	-0.515239	0.015367	-0.521953	-0.016511	-0.525594	0.068423	-0.514838
49	0.042418	-0.472116	0.044220	-0.471532	0.069077	-0.468933	0.088411	-0.464531	0.094262	-0.462041	0.087124	-0.485511	0.071898	-0.490324	0.078592	-0.488239	0.052974	-0.493785	0.074282	-0.486978	-0.002838	-0.524297	0.077659	-0.514420	0.023244	-0.521161	-0.015733	-0.525639	0.084531	-0.512600
50	0.050839	-0.470663	0.055074	-0.470034	0.084049	-0.465884	0.091867	-0.463601	0.097771	-0.460699	0.089158	-0.484497	0.072164	-0.490153	0.080496	-0.487615	0.061019	-0.492568	0.081336	-0.485337	-0.002690	-0.524340	0.080367	-0.513769	0.031021	-0.520120	-0.014762	-0.525577	0.089462	-0.511373
51	0.059825	-0.468959	0.060544	-0.468710	0.095427	-0.462878	0.094932	-0.462802	0.101427	-0.459250	0.093015	-0.483238	0.072859	-0.489878	0.081817	-0.487241	0.068217	-0.491075	0.086295	-0.483835	0.002100	-0.524296	0.080638	-0.513322	0.038981	-0.518908	-0.008130	-0.526251	0.093158	-0.510373
52	0.069954	-0.466925	0.069485	-0.466999	0.106198	-0.459810	0.098317	-0.461922	0.105107	-0.458371	0.095768	-0.482445	0.073400	-0.489655	0.084839	-0.486690	0.073720	-0.489744	0.093634	-0.482160	0.006011	-0.524393	0.083507	-0.512585	0.046954	-0.517638	-0.006923	-0.526280	0.107827	-0.507805
53	0.079043	-0.465005	0.075645	-0.465577	0.114401	-0.456954	0.103015	-0.460517	0.108608	-0.457145	0.098701	-0.481464	0.072734	-0.489592	0.085499	-0.486275	0.079433	-0.488330	0.098688	-0.480733	0.009555	-0.524189	0.090132	-0.511426	0.052492	-0.516599	-0.003394	-0.526298	0.100424	-0.508441
54	0.090109	-0.462529	0.079973	-0.464226	0.120308	-0.454808	0.105300	-0.459505	0.111749	-0.456089	0.101833	-0.480482	0.075915	-0.489037	0.085960	-0.486056	0.086786	-0.486531	0.106882	-0.479052	0.016618	-0.523360	0.091824	-0.510729	0.057619	-0.515631	-0.001213	-0.526015	0.104580	-0.507381
55	0.100142	-0.460118	0.086948	-0.462500	0.124096	-0.453309	0.111642	-0.457682	0.114791	-0.454969	0.105735	-0.479439	0.078774	-0.488374	0.086764	-0.485601	0.093787	-0.484777	0.110054	-0.477968	0.027395	-0.522001	0.096537	-0.509712	0.063336	-0.514585	0.010762	-0.524905	0.108842	-0.506384
56	0.107746	-0.457732	0.093954	-0.460937	0.129700	-0.451354	0.116076	-0.456101	0.116913	-0.454019	0.107746	-0.478610	0.083548	-0.486837	0.090749	-0.484653	0.099362	-0.482937	0.112728	-0.476771	0.039959	-0.520199	0.100105	-0.508636	0.066257	-0.513896	0.029321	-0.522311	0.123545	-0.503421
57	0.115541	-0.455216	0.096682	-0.459973	0.131644	-0.450207	0.121802	-0.454065	0.119440	-0.452932	0.110014	-0.477794	0.089531	-0.485701	0.097844	-0.482929	0.109460	-0.480147	0.112642	-0.476450	0.049943	-0.518444	0.103301	-0.507680	0.067642	-0.513333	0.040458	-0.520542	0.135821	-0.500569
58	0.120108	-0.453488	0.102516	-0.458086	0.133970	-0.449311	0.125787	-0.452393	0.122428	-0.451840	0.112628	-0.477034	0.092321	-0.484510	0.100009	-0.482092	0.112813	-0.478741	0.114495	-0.475800	0.059554	-0.516647	0.104141	-0.507127	0.068882	-0.512928	0.054142	-0.518263	0.139446	-0.499259
59	0.125824	-0.451247	0.105668	-0.456653	0.137327	-0.448209	0.126826	-0.451050	0.124924	-0.450725	0.113832	-0.476442	0.099657	-0.482525	0.104099	-0.480939	0.111894	-0.478257	0.118963	-0.474357	0.067558	-0.515022	0.106319	-0.506739	0.072497	-0.512388	0.062477	-0.516695	0.122406	-0.502421
60	0.130805	-0.449186	0.111777	-0.454961	0.137947	-0.447766	0.132755	-0.448960	0.127167	-0.449779	0.116122	-0.475606	0.101471	-0.481078	0.106099	-0.479903	0.115126	-0.477088	0.120015	-0.473336	0.075622	-0.513383	0.107289	-0.506311	0.074683	-0.511899	0.074261	-0.514281	0.119072	-0.501975
61	0.135048	-0.447218	0.114729	-0.453646	0.138702	-0.447339	0.136617	-0.446960	0.131073	-0.448489	0.119309	-0.474706	0.110654	-0.478602	0.110444	-0.478585	0.118439	-0.475849	0.121246	-0.472362	0.082013	-0.511858	0.110782	-0.505031	0.075622	-0.511560	0.083291	-0.512146	0.120563	-0.501218
62	0.139486	-0.445218	0.119496	-0.451887	0.140720	-0.446426	0.140523	-0.445096	0.132890	-0.447477	0.120939	-0.474003	0.114847	-0.476901	0.115064	-0.477101	0.124939	-0.473796	0.121996	-0.472019	0.088329	-0.510203	0.112478	-0.504432	0.073246	-0.511333	0.090370	-0.510323	0.122950	-0.500330
63	0.143851	-0.443177	0.127915	-0.449482	0.142370	-0.445616	0.143280	-0.443645	0.135026	-0.446442	0.120590	-0.473299	0.122536	-0.474530	0.120078	-0.475613	0.128043	-0.472522	0.122304	-0.471595	0.094313	-0.508572	0.113309	-0.504165	0.081227	-0.510289	0.094985	-0.508828	0.124792	-0.499452
64	0.146127	-0.441784	0.126439	-0.449144	0.146093	-0.444121	0.146532	-0.442012	0.137473	-0.445427	0.122791	-0.472289	0.127848	-0.472471	0.118025	-0.475053	0.130338	-0.471450	0.123690	-0.470984	0.102203	-0.506337	0.114791	-0.503612	0.085644	-0.509251	0.097381	-0.507760	0.125806	-0.498806
65	0.149020	-0.440245	0.134256	-0.446570	0.152237	-0.441991	0.149807	-0.440421	0.140263	-0.444525	0.124833	-0.471425	0.129777	-0.471316	0.120746	-0.473799	0.131923	-0.470743	0.124997	-0.470403	0.103786	-0.505449	0.116494	-0.502939	0.090082	-0.508226	0.101015	-0.506671	0.115923	-0.500337
66	0.151385	-0.438902	0.137941	-0.445165	0.154503	-0.440981			0.142822	-0.443405	0.127586	-0.470282	0.133092	-0.469738	0.123400	-0.472491	0.136114	-0.468904	0.127898	-0.469416	0.105974	-0.504243	0.117868	-0.502209	0.096734	-0.506789	0.104546	-0.505602	0.117065	-0.499661
67	0.157658	-0.436216	0.141792	-0.443680	0.159332	-0.438624			0.143633	-0.442997	0.129806	-0.469417	0.136199	-0.468278	0.129577	-0.470612	0.142844	-0.466933	0.129288	-0.468828	0.108855	-0.503392	0.120510	-0.501333	0.103796	-0.505217	0.104777	-0.504886	0.118497	-0.498911
68			0.141038	-0.443460	0.158481	-0.438135					0.131336	-0.468614	0.139792	-0.466816	0.134612	-0.468636	0.146337	-0.465577	0.131499	-0.467907	0.110509	-0.502507	0.129032	-0.498875	0.103779	-0.504040	0.107080	-0.503816	0.119490	-0.498138
69			0.141994	-0.442335	0.159850	-0.437335									0.136552	-0.467607	0.147819	-0.464957	0.132873	-0.467076	0.112793	-0.501475			0.105329	-0.503271	0.118001	-0.501374
70					0.161815	-0.436301											0.151399	-0.463340	0.134074	-0.466451					0.108658	-0.502236	0.122278	-0.499895
71					0.161957	-0.435956													0.139659	-0.464755							0.125150	-0.498863
72					0.165927	-0.433896													0.143121	-0.463290
73					0.167451	-0.432888													0.144940	-0.462389
74																			0.146610	-0.461819
75																			0.149550	-0.460405
